# Supplementary material for: HPC: Hierarchical phylogeny construction
Source: PLoS One. 2019 Aug 22;14(8):e0221357. doi: 10.1371/journal.pone.0221357 (PMC6705828; doi:10.1371/journal.pone.0221357)
Supplement: S1 File — (CSV) [file pone.0221357.s006.csv]

Case	IQ-TREE	HPC_IQ
1	2.08353	1.86022
2	2.27282	1.46524
3	2.77167	1.78251
4	2.28956	1.54347
5	1.893	2.08648
6	2.14472	1.31394
7	2.12471	0.922009
8	2.46263	2.06146
9	2.014	1.71203
10	2.15214	1.31247
11	1.98641	1.42094
12	2.23331	1.15549
13	2.26641	2.07652
14	1.74415	1.21131
15	2.46818	2.03679
16	1.88286	0.787163
17	2.54701	1.29019
18	1.83404	1.7192
19	2.1924	2.06955
20	2.23995	1.69057
21	2.02742	1.74894
22	2.13237	2.03797
23	2.37794	1.66443
24	2.3434	1.38672
25	2.52045	1.9667
26	2.75084	1.397
27	2.58519	1.65395
28	1.98297	2.08778
29	2.82249	1.54525
30	2.34525	1.54942
31	2.14977	2.43635
32	2.2858	1.50697
33	3.70881	1.89633
34	2.52056	2.92444
35	2.00837	2.47221
36	2.26268	1.50357
37	2.51529	1.12326
38	1.97549	1.21293
39	1.84825	2.60924
40	2.40121	1.61214
41	2.30326	2.53358
42	2.24946	1.43052
43	2.37656	1.52401
44	2.61278	1.86383
45	2.17508	1.7039
46	1.74179	1.47071
47	2.66529	0.842723
48	2.68237	1.72492
49	2.70227	1.61692
50	2.27315	1.09758
51	3.24345	1.82949
52	2.67519	1.67336
53	2.17083	2.55069
54	2.14705	1.97415
55	2.66335	2.01332
56	2.34715	1.57046
57	2.18826	2.85189
58	2.79279	1.54247
59	2.65706	1.5154
60	2.93747	1.67012
61	2.41412	0.937717
62	1.95313	1.39305
63	2.84979	1.37025
64	2.88555	1.39429
65	2.53309	2.80136
66	2.60124	2.55159
67	2.56002	1.55837
68	2.27462	2.46669
69	1.41529	1.69912
70	2.37	2.09595
71	2.22032	2.40261
72	3.24718	2.49221
73	2.55953	2.18273
74	2.31161	1.43133
75	1.96624	1.51381
76	2.20883	2.18149
77	2.61122	1.10679
78	2.21651	1.39853
79	2.86694	1.37841
80	1.9472	1.81304
81	2.2904	1.23961
82	2.07336	1.54044
83	2.13522	1.32069
84	3.11945	2.80127
85	3.32752	2.27825
86	2.06645	1.91908
87	3.02354	1.52964
88	1.90587	1.40378
89	2.36025	1.65236
90	3.081	1.01767
91	2.52862	2.15473
92	2.11928	0.703177
93	2.50925	1.35452
94	2.14835	1.71467
95	2.43843	2.04099
96	2.82405	2.41823
97	2.37972	2.91555
98	2.19662	2.10024
99	1.55262	1.35745
100	2.51507	2.05047
101	2.175	1.51348
102	1.90073	1.48265
103	2.2197	2.46822
104	2.48394	2.32451
105	2.47068	1.39687
106	2.96767	2.39211
107	2.61923	1.6726
108	2.7453	1.67707
109	2.73352	1.32534
110	1.94003	1.38665
111	2.45822	0.882163
112	1.97889	1.98063
113	2.52328	1.37419
114	2.89595	1.22143
115	1.90964	1.74737
116	2.65979	1.52906
117	2.43341	1.19467
118	2.24151	1.15149
119	2.40564	1.75431
120	2.63918	2.26066
121	2.08477	1.11975
122	1.95057	1.88693
123	2.50275	1.34767
124	2.92138	1.14399
125	2.31496	1.67831
126	1.61584	0.695361
127	2.68762	1.53536
128	2.45826	1.13106
129	2.19456	2.29976
130	2.11822	0.899326
131	2.38852	2.0866
132	2.62285	1.46645
133	2.83904	1.5083
134	2.38721	1.51488
135	3.00124	1.39993
136	2.0218	2.38295
137	2.12721	1.81588
138	2.10256	2.11547
139	1.86144	2.02285
140	3.31154	1.9328
141	2.29819	1.51891
142	2.54124	1.19463
143	2.27737	2.28372
144	2.14027	1.45936
145	2.32237	2.25357
146	2.73828	0.853839
147	2.6971	2.21881
148	2.33668	1.8365
149	2.61444	2.13424
150	1.79934	1.63406
151	2.16338	1.62437
152	1.54218	2.5442
153	2.78427	1.89251
154	2.30292	1.88952
155	2.88577	2.02328
156	2.25431	1.09851
157	2.73752	2.62574
158	2.33096	1.19833
159	1.92532	1.21204
160	2.75836	2.34495
161	2.73379	2.16637
162	2.29631	1.99222
163	2.95811	1.92414
164	2.93223	2.08136
165	1.89988	1.54879
166	2.84629	1.60046
167	2.48411	2.04787
168	2.2376	1.33833
169	2.52802	1.48779
170	2.12915	2.29122
171	2.39531	1.65299
172	2.28104	1.98384
173	2.24683	2.75613
174	2.97305	1.37308
175	2.05334	2.10504
176	2.28666	1.92965
177	2.00173	1.97316
178	2.41049	2.153
179	1.75786	1.58267
180	2.5075	1.63045
181	2.3953	1.86785
182	1.75409	1.5165
183	3.34139	2.11489
184	2.62189	2.51379
185	2.39266	1.33214
186	2.54509	2.40924
187	2.65381	1.17226
188	2.33818	1.74705
189	2.94881	2.12926
190	2.76853	1.66383
191	2.1157	1.50335
192	1.75589	2.20433
193	2.85546	2.3386
194	2.3939	1.57049
195	2.08582	1.02085
196	3.09482	1.97604
197	2.26123	2.34366
198	2.03366	1.59258
199	2.78322	1.77626
200	1.94692	2.14262
201	2.19982	1.43903
202	1.82377	1.32037
203	2.62149	1.47862
204	2.39068	1.65853
205	2.05018	0.882713
206	1.76719	1.58809
207	2.15531	1.16469
208	2.72732	1.91336
209	2.30992	2.33549
210	2.40196	2.0214
211	2.57001	1.40088
212	1.77279	1.26405
213	2.55464	1.17185
214	2.37915	1.39188
215	2.49635	2.03764
216	2.02551	1.70391
217	3.04914	1.53381
218	1.91434	1.28029
219	3.15165	2.52244
220	1.9348	1.64538
221	1.85786	1.9071
222	2.35206	1.28545
223	2.48806	2.59918
224	2.87247	1.93483
225	3.13956	1.21249
226	2.24248	1.26893
227	2.4629	2.05392
228	2.59082	1.93333
229	2.68058	1.44965
230	3.01913	1.46081
231	1.59628	1.45511
232	1.79057	1.36364
233	2.40056	1.65148
234	2.11236	1.52459
235	1.90285	1.79505
236	3.62525	0.959141
237	2.5024	1.1599
238	2.48071	2.46859
239	2.43254	1.84137
240	1.84862	1.4712
241	2.51077	1.31925
242	2.46463	2.30471
243	1.46405	0.958581
244	2.56403	2.48379
245	1.75715	1.56855
246	2.86758	1.20681
247	2.91531	1.71413
248	2.64323	0.445504
249	2.49893	2.4103
250	2.88336	1.52953
251	2.5178	2.706
252	1.89379	1.57711
253	2.40316	1.87431
254	2.70692	1.67104
255	2.13155	1.22496
256	2.28513	1.3111
257	2.19627	2.65203
258	1.73942	1.21454
259	2.73141	1.73241
260	2.06568	1.82246
261	2.62868	1.24002
262	2.14441	1.72321
263	2.49975	1.0908
264	2.39037	1.61225
265	2.27496	2.27898
266	2.52443	0.880601
267	2.44246	2.20465
268	1.7323	2.17842
269	2.64589	2.24255
270	2.64628	1.28823
271	2.38414	1.3131
272	2.25619	1.75427
273	2.34844	1.74119
274	2.68646	2.44515
275	1.83608	2.45593
276	2.14056	1.66456
277	1.91008	1.62293
278	2.14678	2.00388
279	2.32413	2.09981
280	2.43922	1.69393
281	3.36422	1.66928
282	1.93984	1.62304
283	1.63404	1.78618
284	2.24802	1.64015
285	2.79592	1.46741
286	1.78216	1.69673
287	1.88948	1.86648
288	2.58192	1.5847
289	2.20673	1.37022
290	2.72687	1.48745
291	3.3576	1.95107
292	2.24075	1.37026
293	2.05671	1.65437
294	1.47078	1.75228
295	2.99398	1.64017
296	2.91535	1.26585
297	2.51449	1.49361
298	2.88424	1.10824
299	2.46286	1.25441
300	2.3147	1.39506
