# Supplementary material for: HPC: Hierarchical phylogeny construction
Source: PLoS One. 2019 Aug 22;14(8):e0221357. doi: 10.1371/journal.pone.0221357 (PMC6705828; doi:10.1371/journal.pone.0221357)
Supplement: S2 File — (CSV) [file pone.0221357.s007.csv]

Case	FastTree	HPC_Fast
1	2.36509	1.75089
2	2.08899	1.45097
3	2.82302	1.65893
4	2.30304	1.4933
5	2.19347	2.01475
6	2.06118	1.42999
7	2.34995	1.53531
8	2.69653	1.92454
9	2.01684	1.12097
10	2.19231	1.00253
11	2.74442	1.54519
12	2.11473	0.944391
13	2.83215	2.05826
14	2.10703	1.4774
15	2.56983	1.11006
16	2.17129	0.831534
17	2.75606	1.06483
18	1.97525	1.38695
19	2.45276	1.79537
20	2.2606	1.31851
21	2.24995	1.60472
22	2.32068	1.43969
23	2.83779	1.0545
24	1.82853	1.66714
25	2.52778	1.29328
26	3.12722	1.20292
27	2.55464	1.39307
28	2.08419	1.4151
29	2.8898	1.64788
30	2.36419	2.15502
31	2.36852	1.80591
32	2.27654	1.48875
33	3.89379	1.57466
34	2.65158	2.93445
35	2.24344	2.04764
36	2.23204	1.04241
37	2.62903	1.04049
38	1.80005	1.31489
39	2.04512	1.60345
40	2.52757	1.52924
41	2.61061	1.93312
42	2.3361	1.18769
43	2.4982	1.78565
44	2.75199	1.83365
45	2.44128	1.76299
46	2.01641	1.75963
47	2.58205	1.13565
48	2.66836	1.22055
49	2.68202	1.27714
50	2.74221	1.0841
51	3.32182	1.97027
52	2.20496	1.62897
53	1.98847	2.14941
54	2.41028	2.2961
55	2.67566	2.42868
56	2.41176	1.60484
57	2.01496	1.97163
58	2.9984	1.59553
59	3.04773	1.47598
60	3.0221	1.52292
61	2.77232	1.18485
62	2.26974	1.49637
63	2.8397	1.02404
64	2.96804	1.97583
65	2.2675	1.81179
66	2.56113	1.69531
67	2.87346	1.6056
68	2.37416	1.78505
69	1.61069	1.15912
70	2.60434	1.68975
71	2.33974	2.06736
72	2.71877	1.40149
73	2.64852	1.88076
74	2.26808	1.50519
75	2.62832	1.67127
76	2.1156	1.71545
77	2.58534	1.24164
78	2.05591	1.25865
79	2.18038	1.81169
80	2.00191	1.48282
81	2.52911	1.49705
82	2.35788	1.61061
83	2.24054	1.16822
84	3.07652	2.39431
85	3.37688	2.28855
86	2.23619	2.20969
87	3.2309	1.75797
88	2.2296	1.39421
89	2.41823	1.43035
90	3.27815	1.78733
91	2.45655	1.78043
92	2.59989	0.778206
93	2.65211	1.18054
94	2.10159	1.9985
95	2.01009	1.36393
96	2.83079	1.64652
97	2.28209	2.3371
98	2.36498	2.00302
99	1.63266	1.68097
100	2.63911	2.11029
101	2.14375	1.25105
102	2.01731	1.69511
103	2.73174	1.79209
104	2.56727	1.97247
105	2.68394	0.959281
106	3.0987	1.84026
107	2.72823	1.04397
108	2.76792	1.6509
109	2.60346	1.17279
110	2.0333	1.64441
111	2.39856	1.27084
112	2.354	2.17282
113	2.67406	1.90808
114	2.84671	1.44002
115	2.18592	1.62078
116	2.28506	1.61797
117	2.00187	1.33278
118	2.5477	1.28632
119	2.5679	1.49506
120	2.5407	2.0727
121	2.42933	1.12965
122	2.16859	1.77573
123	2.63069	1.29443
124	3.02743	1.49717
125	2.95234	1.68428
126	1.78978	1.21501
127	2.45902	1.78616
128	2.90692	1.57832
129	2.29125	1.76174
130	1.86044	1.29672
131	2.79481	1.72324
132	2.34531	1.21792
133	2.27547	1.19116
134	2.518	1.48731
135	2.79311	1.59763
136	2.08682	1.28649
137	2.25881	1.55041
138	2.25313	1.50936
139	2.2626	1.69486
140	3.36278	2.1668
141	2.06334	1.23975
142	2.38488	1.9671
143	2.44772	1.74783
144	2.45026	1.69697
145	2.90753	2.53079
146	2.38885	1.09226
147	2.68237	1.96943
148	2.42392	1.95402
149	2.59656	2.18042
150	2.06091	1.4905
151	2.6225	1.53599
152	1.52977	1.50967
153	3.05592	1.64366
154	2.00165	1.71244
155	2.8117	2.49562
156	2.52904	1.40982
157	2.30401	2.19962
158	2.66847	1.54081
159	1.75168	1.09805
160	2.39526	1.86694
161	2.78327	1.53157
162	2.33439	1.79518
163	2.58965	2.18213
164	2.78461	1.61957
165	2.1649	1.65915
166	2.67054	1.42337
167	2.42529	1.85087
168	2.35334	1.63672
169	2.8926	1.7797
170	2.56662	1.72912
171	2.26157	1.92483
172	2.56667	2.22355
173	2.30565	2.18058
174	2.87304	1.77261
175	2.63239	2.03032
176	2.5635	1.67203
177	1.79129	1.5104
178	2.26571	1.96337
179	1.51038	1.52954
180	2.72394	1.80154
181	2.64836	1.56663
182	2.11288	1.41086
183	3.35664	1.89972
184	2.47562	2.02412
185	2.12351	1.13362
186	2.87422	1.6602
187	2.59181	1.03485
188	2.18845	1.78544
189	3.60262	2.0925
190	2.49969	1.79951
191	2.37602	1.1492
192	1.87995	1.99106
193	3.22251	1.89391
194	2.41523	1.47633
195	2.29202	1.05217
196	2.34847	1.73544
197	2.50292	1.60458
198	1.70927	1.45285
199	3.2943	1.77434
200	2.1442	1.98446
201	2.1638	1.24964
202	1.98033	1.14434
203	2.52409	2.29309
204	2.61984	1.60769
205	2.04868	1.04474
206	1.90955	1.16005
207	2.17249	1.58051
208	2.74971	1.41064
209	2.26999	1.60954
210	2.36478	1.39561
211	2.35922	1.41651
212	2.13494	1.1037
213	2.6001	1.58095
214	2.34128	1.51723
215	2.77966	1.74474
216	2.21119	1.60223
217	2.91227	1.44745
218	2.01598	1.33628
219	2.87625	1.84534
220	2.29331	1.28268
221	1.87154	1.91438
222	2.78219	1.13681
223	2.50805	1.8208
224	2.90583	1.84929
225	3.15438	1.43889
226	2.20178	1.38635
227	2.36977	1.77565
228	2.532	1.68444
229	2.7974	1.16929
230	3.03252	1.59985
231	1.74779	1.66574
232	2.04068	1.46129
233	2.99906	1.51017
234	2.17851	1.42065
235	1.97955	1.23757
236	2.2118	0.68268
237	2.57873	1.44019
238	2.64061	1.94176
239	2.10456	1.53254
240	1.95791	1.60778
241	2.29569	1.62544
242	2.3921	2.52474
243	2.02924	0.972352
244	2.50185	2.25566
245	1.8549	1.21749
246	2.7687	1.80861
247	3.17275	1.56763
248	2.1852	1.17412
249	2.70537	2.02798
250	3.11108	1.27152
251	2.848	2.57305
252	2.05004	1.28663
253	2.72864	1.29735
254	2.81939	1.58688
255	2.28991	1.35465
256	2.603	1.53403
257	2.10715	2.20853
258	1.86408	0.810062
259	2.87164	1.15038
260	2.20856	1.23309
261	2.7894	1.18222
262	3.01678	1.69397
263	2.50931	1.64547
264	2.98046	1.21031
265	2.77234	1.60801
266	2.47813	1.1101
267	2.49497	1.78492
268	1.81479	1.32111
269	2.58623	2.21755
270	2.74381	1.38599
271	2.50179	1.22756
272	2.07391	1.80372
273	2.39673	1.86807
274	2.69793	1.56487
275	2.03386	2.06811
276	2.63759	1.87172
277	1.91066	1.33946
278	2.37729	1.54556
279	2.58464	2.62442
280	2.80435	1.51301
281	3.44093	1.24834
282	2.24687	1.84656
283	1.94946	0.998447
284	2.36471	1.74703
285	3.14997	1.58641
286	2.15912	1.68155
287	2.25817	1.38709
288	2.50889	1.31723
289	2.16433	0.992767
290	3.11321	1.70522
291	2.94013	1.69648
292	2.6491	2.06635
293	2.35766	1.28083
294	1.80011	1.92853
295	2.4042	1.49147
296	2.97261	1.26469
297	2.51663	1.5163
298	2.68186	1.33522
299	2.6927	1.03142
300	2.09794	1.71306
