# Supplementary material for: HPC: Hierarchical phylogeny construction
Source: PLoS One. 2019 Aug 22;14(8):e0221357. doi: 10.1371/journal.pone.0221357 (PMC6705828; doi:10.1371/journal.pone.0221357)
Supplement: S3 File — (CSV) [file pone.0221357.s008.csv]

Case	IQ-TREE	HPC_IQ
1	0	0.083333
2	0	0
3	0	0
4	0	0
5	0	0
6	0	0
7	0.142857	0
8	0.083333	0.083333
9	0	0
10	0	0
11	0	0
12	0	0
13	0	0
14	0	0
15	0.142857	0.142857
16	0	0
17	0	0
18	0	0
19	0	0
20	0	0
21	0.142857	0
22	0.083333	0.083333
23	0	0
24	0.083333	0.083333
25	0	0
26	0.142857	0.142857
27	0.083333	0.083333
28	0	0
29	0	0
30	0	0
31	0.142857	0
32	0.083333	0.083333
33	0	0
34	0	0
35	0	0
36	0	0
37	0	0
38	0	0
39	0.083333	0
40	0	0
41	0	0
42	0	0
43	0	0
44	0	0
45	0	0
46	0	0
47	0	0
48	0	0
49	0	0
50	0	0.083333
51	0	0
52	0	0
53	0	0
54	0	0.083333
55	0	0
56	0.083333	0
57	0	0
58	0.083333	0.083333
59	0	0
60	0	0
61	0	0
62	0	0
63	0	0
64	0	0
65	0.142857	0.142857
66	0	0
67	0	0
68	0	0
69	0	0
70	0	0
71	0	0
72	0	0
73	0.083333	0
74	0	0
75	0	0
76	0	0
77	0	0
78	0	0
79	0	0
80	0	0
81	0.083333	0.083333
82	0	0
83	0	0
84	0	0
85	0.083333	0
86	0	0
87	0	0
88	0	0
89	0	0
90	0	0
91	0	0
92	0	0
93	0	0
94	0	0
95	0	0.083333
96	0	0
97	0	0
98	0	0
99	0	0
100	0	0.142857
101	0	0
102	0	0
103	0	0.083333
104	0	0
105	0	0
106	0	0
107	0	0
108	0.142857	0
109	0	0
110	0	0
111	0.083333	0.083333
112	0	0
113	0	0
114	0	0
115	0	0
116	0	0
117	0.142857	0.142857
118	0	0.083333
119	0	0
120	0.083333	0.083333
121	0	0
122	0	0
123	0	0
124	0	0
125	0	0
126	0	0
127	0	0
128	0.142857	0.142857
129	0	0
130	0	0
131	0.083333	0.083333
132	0	0
133	0.142857	0
134	0	0
135	0	0
136	0	0
137	0	0
138	0	0
139	0.083333	0.083333
140	0.083333	0.083333
141	0	0
142	0	0
143	0	0
144	0	0
145	0	0
146	0	0
147	0	0.142857
148	0	0
149	0	0
150	0	0
151	0	0.083333
152	0	0
153	0	0
154	0	0
155	0	0
156	0	0
157	0	0
158	0	0
159	0	0
160	0	0
161	0	0
162	0	0
163	0	0
164	0	0
165	0	0
166	0	0
167	0	0
168	0	0
169	0.083333	0.083333
170	0	0
171	0	0
172	0	0
173	0	0
174	0	0
175	0	0.083333
176	0	0
177	0.083333	0.142857
178	0	0
179	0	0
180	0	0
181	0.083333	0
182	0	0
183	0.083333	0.083333
184	0	0
185	0.142857	0.22619
186	0	0
187	0	0
188	0	0
189	0	0
190	0	0
191	0	0
192	0	0
193	0	0
194	0	0
195	0	0
196	0	0
197	0.083333	0.083333
198	0	0
199	0	0
200	0	0
