# Supplementary material for: HPC: Hierarchical phylogeny construction
Source: PLoS One. 2019 Aug 22;14(8):e0221357. doi: 10.1371/journal.pone.0221357 (PMC6705828; doi:10.1371/journal.pone.0221357)
Supplement: S4 File — (CSV) [file pone.0221357.s009.csv]

Case	FastTree	HPC_Fast
1	0.22619	0.083333
2	0.511904	0
3	0.369047	0.142857
4	0	0
5	0.285714	0
6	0.511904	0
7	0.285714	0
8	0.083333	0.166666
9	0	0
10	0.428571	0
11	0	0
12	0	0
13	0.571428	0
14	0.142857	0
15	0.142857	0.142857
16	0.142857	0
17	0.535714	0
18	0.511904	0
19	0.142857	0
20	0.22619	0
21	0.797618	0
22	0.904762	0.083333
23	0.142857	0.142857
24	0.797618	0.166667
25	0.452381	0.142857
26	0.142857	0.142857
27	0.285714	0.083333
28	0.083333	0
29	0.166667	0
30	0.678571	0
31	0.285714	0
32	0.166667	0.083333
33	0.845238	0
34	0.428571	0
35	0.595237	0
36	0.821428	0
37	0	0
38	0.142857	0
39	0	0
40	0.142857	0
41	0.083333	0
42	0.392857	0
43	0.083333	0
44	0.142857	0
45	0.392857	0
46	0.309523	0
47	0.595237	0
48	0.392857	0
49	0.369047	0
50	0.22619	0.083333
51	0.369047	0
52	0.309523	0
53	0.511904	0
54	1.16667	0
55	0.309524	0
56	0.142857	0
57	0.166666	0
58	0.45238	0.083333
59	0.285714	0
60	0.571428	0.083333
61	0.988094	0
62	0.333333	0
63	0.571428	0
64	0.535714	0
65	0.678571	0.142857
66	0.22619	0
67	0	0
68	0.904762	0
69	0.738095	0
70	0.369047	0.142857
71	0.166666	0
72	0.166666	0.142857
73	0.369047	0.083333
74	0.880952	0
75	0.083333	0
76	0.083333	0.285714
77	0.285714	0
78	0.416666	0.142857
79	0.166666	0
80	0.642856	0
81	0.654761	0.083333
82	0.654762	0
83	0.511904	0
84	0	0
85	0.535713	0.166667
86	0.595238	0
87	0.083333	0
88	0.25	0
89	0.535714	0
90	0.22619	0
91	0.595237	0
92	0	0
93	0.452381	0
94	0.309523	0
95	0.476189	0
96	0.714285	0
97	0.571428	0
98	0.083333	0
99	0.428571	0
100	0.535713	0.369047
101	0.142857	0
102	0.083333	0
103	0	0
104	0	0
105	0.369047	0
106	0.142857	0
107	0	0
108	1.08333	0.142857
109	0.428571	0
110	0.166667	0
111	0.22619	0
112	0.428571	0
113	0.511904	0
114	1.08333	0
115	0.797619	0
116	0.25	0.142857
117	0.285714	0.142857
118	0.869047	0
119	0.083333	0
120	0.309523	0.083333
121	0.166666	0
122	0.142857	0
123	0.285714	0.142857
124	0.571428	0
125	0.166667	0.142857
126	0.428571	0
127	0.45238	0
128	0.166666	0.142857
129	0.083333	0
130	0.083333	0
131	0.511904	0.083333
132	0.904761	0
133	0.845238	0.142857
134	0.166667	0
135	0.452381	0.142857
136	0.952381	0
137	0.22619	0
138	1.07143	0
139	0.45238	0.083333
140	0.083333	0.083333
141	0.67857	0
142	0.535714	0
143	0.428571	0
144	0.5	0
145	0.166667	0
146	0	0
147	0.797618	0.142857
148	0.369047	0
149	0.333334	0.142857
150	0.428571	0
151	0.45238	0
152	0.166666	0
153	0.309524	0
154	0.083333	0
155	0.714285	0
156	0.142857	0
157	1	0
158	0.083333	0
159	0.511904	0
160	0.142857	0
161	0.571428	0
162	0.738094	0
163	0.678571	0
164	0.309524	0
165	0.083333	0
166	0.285714	0
167	0.22619	0
168	0.309523	0
169	0.166666	0.083333
170	0	0
171	0.083333	0
172	0.761904	0
173	0.571428	0
174	0	0
175	0.083333	0.083333
176	0.369047	0
177	0.249999	0.22619
178	0.714285	0
179	0.392857	0
180	0.083333	0
181	0.309524	0
182	0.083333	0.285714
183	0.249999	0.083333
184	0.142857	0
185	0.857142	0.22619
186	0	0
187	0.47619	0
188	0.083333	0
189	0.369047	0
190	0.45238	0
191	0.249999	0
192	0.285714	0
193	0.369047	0
194	0.142857	0
195	0.142857	0
196	0.392856	0
197	0.821427	0.083333
198	0.571428	0
199	0.47619	0
200	0.285714	0
